# Supplementary material for: Ageing Significantly Alters the Physicochemical Properties and Associated Cytotoxicity Profiles of Ultrafine Particulate Matters towards Macrophages
Source: Antioxidants (Basel). 2022 Apr 10;11(4):754. doi: 10.3390/antiox11040754 (PMC9030427; doi:10.3390/antiox11040754)
Supplement: Supplementary file 1 [file antioxidants-11-00754-s001.zip]

Archive with 1 entries (1 files):
- antioxidants-1626063-supplementary.pdf
